# Supplementary material for: Opposing Actions of Octopamine and Tyramine on Honeybee Vision
Source: Biomolecules. 2021 Sep 17;11(9):1374. doi: 10.3390/biom11091374 (PMC8468255; doi:10.3390/biom11091374)
Supplement: Supplementary file 1 [file biomolecules-11-01374-s001.zip]

Archive with 1 entries (1 files):
- biomolecules-1369591-supplementary.pdf
